# Supplementary material for: Pilot study of the relation between various dynamics of avatar experience and perceptual characteristics
Source: PeerJ Comput Sci. 2024 May 21;10:e2042. doi: 10.7717/peerj-cs.2042 (PMC11157551; doi:10.7717/peerj-cs.2042)
Supplement: Supplemental Information 1 — The results of the questionnaire for each research subject. [file peerj-cs-10-2042-s001.xlsx]

## Sheet: D.T. in Preliminary experiment
		1st	Gain number is	1	2	3	4		Natural angular frequency number is	1	2	3	4		Damping coefficient number is	1	2	3	4		Dead time number is	1	2	3	4
	Participants	2nd	Gain =	150	300	400	600	[-]	Natural angular frequency =	8	6	4	2	[rad/s]	Damping coefficient =	0.2	0.45	0.7	0.95	[-]	Dead time =	0	50	150	300	[msec]
	A	1st		0	0	0	0			0	0	0	-2			3	2	0	0			0	1	0	0
	A	2nd		-0.5	0	0	0			2	0	-0.5	-2			3	1	0	-0.5			0	0	0	-1
	B	1st		-2	-2	2	3			-2	-2	-2	-2			3	2	-2	-2			-2	1	1	-2
	B	2nd		-2	0	2	2			2	0	-2	-2			3	2	0	-1			0	2	1	1
	C	1st		-1	-1	2	1			-1	-1	0	-3			3	-1	-1	-2			-1	0.5	-0.5	0
	C	2nd		-1	0	0	3			0.5	0	-2	-3			3	2	0	-1			0	-1	-1	0
	D	1st		-1	0	1	1			0	0	-1	-3			3	-1	0	-2			0	-2	0.5	0
	D	2nd		-3	0	1	2			0	0	-2	-2			1	1	0	0			0	2	-2	0
	E	1st		-1	5	2	2			2	5	0.5	-3			3	3	5	2			5	2	-1	-2
	E	2nd		-1	-0.5	2	2			1	-0.5	-2	-2			3	3	-0.5	-1			-0.5	2	3	-2
	F	1st		-2	-0.5	0	1			0	-0.5	-0.5	-2			3	-0.5	-0.5	-1			-0.5	0	0	2
	F	2nd		-1	0.5	1	1			1	0.5	0	0			2	0	0.5	-2			0.5	0	0	-0.5

## Sheet: SoO in Preliminary experiment
		1st	Gain number is	1	2	3	4		Natural angular frequency number is	1	2	3	4		Damping coefficient number is	1	2	3	4		Dead time number is	1	2	3	4
	Participants	2nd	Gain =	150	300	400	600	[-]	Natural angular frequency =	8	6	4	2	[rad/s]	Damping coefficient =	0.2	0.45	0.7	0.95	[-]	Dead time =	0	50	150	300	[msec]
	A	1st		1	0.5	1	2			-1	0.5	-1	1.5			-3	0.5	0.5	1			0.5	2	-1	0
	A	2nd		-1	-0.25	-0.5	1.5			0.5	-0.25	1	0			-3	-0.75	-0.25	0.5			-0.25	-2	0.25	-1
	B	1st		0	0	0	0			0	0	1	0			0	0	0	0			0	1	0	0
	B	2nd		0	0	0	0			0	0	0	0			0	0	0	0			0	0	0	0
	C	1st		1	2	-0.5	1			2	2	0	-1			-2	-1	2	3			2	-1	2	0
	C	2nd		2	-0.5	-0.5	-0.5			0	-0.5	2	-2			-3	-1	-0.5	1			-0.5	1	1	-0.5
	D	1st		0	0	-1	0			-2	0	1	0			0	-1	0	1			0	0	0	0
	D	2nd		0	-1	0	1			1	-1	1	0			0	-1	-1	0			-1	0	0	0
	E	1st		0	0	1	-1			-1	0	-1	-2			-3	-2	0	-1			0	-1	0	-1
	E	2nd		2	-1	-2	-2			0	-1	0	-2			-3	-1	-1	0			-1	-1	-1	0
	F	1st		-2	-1	0	1			-1	-1	0	-1			-3	-2	-1	-1.5			-1	0	-0.5	-1
	F	2nd		-1	0.5	1	-1			-0.5	0.5	0.5	-2			-2	-1	0.5	-0.5			0.5	-0.5	0.5	-1

## Sheet: SoA in Preliminary experiment
		1st	Gain number is	1	2	3	4		Natural angular frequency number is	1	2	3	4		Damping coefficient number is	1	2	3	4		Dead time number is	1	2	3	4
	Participants	2nd	Gain =	150	300	400	600	[-]	Natural angular frequency =	8	6	4	2	[rad/s]	Damping coefficient =	0.2	0.45	0.7	0.95	[-]	Dead time =	0	50	150	300	[msec]
	A	1st		1	1	1	2			-1	1	-1	1.5			-3	0.5	1	1			1	2	-1	0
	A	2nd		-2	-0.25	0	1.5			0.5	-0.25	1	0			-3	-0.75	-0.25	0.5			-0.25	-1	0.25	-1
	B	1st		0	0	1	0			1	0	1	1			0	1	0	1			0	1	2	1
	B	2nd		0	2	1	1			1	2	1	0			0	1	2	1			2	1	1	2
	C	1st		1	2	-0.5	1			2	2	0	-1			-2	-1	2	3			2	-1	2	0
	C	2nd		2	-0.5	-0.5	-0.5			0	-0.5	2	-2			-3	-1	-0.5	1			-0.5	1	1	-0.5
	D	1st		0	0	-1	-1			-1	0	0	-1			-1	0	0	1			0	0	0	-1
	D	2nd		1	-1	0	1			1	-1	1	0			0	-1	-1	1			-1	2	-1	0
	E	1st		0	0	1	0			1	0	0	-2			-3	0	0	-2			0	0	1	-1
	E	2nd		2	-1	0	0			1	-1	0	-1			-3	-1	-1	-1			-1	0	-1	-2
	F	1st		-2	0.5	0	-0.5			-0.5	0.5	0	-1			-3	-2	0.5	-1			0.5	0	0	0
	F	2nd		-1	1	0.5	-0.5			-0.5	1	0.5	-1.5			-2	-0.5	1	-0.25			1	0	0.5	-0.5

## Sheet: CL in Preliminary experiment
		1st	Gain number is	1	2	3	4		Natural angular frequency number is	1	2	3	4		Damping coefficient number is	1	2	3	4		Dead time number is	1	2	3	4
	Participants	2nd	Gain =	150	300	400	600	[-]	Natural angular frequency =	8	6	4	2	[rad/s]	Damping coefficient =	0.2	0.45	0.7	0.95	[-]	Dead time =	0	50	150	300	[msec]
	A	1st		0	0	0	2			-2	0	0	1			-2	0	0	1			0	2	0	0
	A	2nd		-1	0	-1	1.5			0	0	1	0.5			-3	-0.75	0	0			0	-1	0.25	-1
	B	1st		-2	0	0	-3			1	0	0	0			-1	1	0	-1			0	1	1	0
	B	2nd		1	2	0	0			1	2	1	-2			-3	-1	2	1			2	1	-1	1
	C	1st		1	1	0	0			1	1	0	-1			-1	-1	1	2			1	0	1	0
	C	2nd		1	0	0	0			0	0	2	-1			-3	-1	0	1			0	1	0	0
	D	1st		-1	0	-1	0			-2	0	1	0			-2	-1	0	0			0	0	0	-1
	D	2nd		-1	-1	0	1			1	-1	1	-1			0	-1	-1	0			-1	0	-2	0
	E	1st		-1	0	1	0			1	0	0	-2			-3	0	0	-2			0	0	2	-1
	E	2nd		2	-1	0	0			1	-1	-1	-2			-3	-1	-1	-1			-1	0	-2	0
	F	1st		-2.5	-1	0	-1			-1	-1	1	-1.5			-3	-2	-1	-1			-1	0.5	0	-0.5
	F	2nd		-1	0.5	1	-1			-0.5	0.5	0.5	-2			-2	-1	0.5	-0.5			0.5	-0.5	0.5	-1

## Sheet: SoO in Main experiment
		1st	Natural angular frequency number is	1	2	3	4	5	6
	Participants	2nd	Natural angular frequency =	72	36	18	9	4	2	[rad/s]
	A	1st		-3	-2	-1	0	-1	0
	A	2nd		-2	-2	-1	-1	0	0
	B	1st		-2	-1	0	0	0	0
	B	2nd		-1	-2	0	0	-1	1
	C	1st		-3	-2	-2	1	0	0
	C	2nd		-3	-2	-2	-2	-1	-1
	D	1st		-3	-3	-3	2	-1	-1
	D	2nd		-3	-3	-1	0	0	0
	E	1st		-2	-2	-2	-2	-1	1
	E	2nd		-2	-2	-2	0	-1	1
	F	1st		-3	-3	-2	-2	0	-2
	F	2nd		-3	-2	-1	-1	1	0

## Sheet: SoA in Main experiment
		1st	Natural angular frequency number is	1	2	3	4	5	6
	Participants	2nd	Natural angular frequency =	72	36	18	9	4	2	[rad/s]
	A	1st		-3	-1	-1	1	0	0
	A	2nd		0	-2	-1	0	-1	1
	B	1st		-3	-3	-2	-2	1	-2
	B	2nd		-3	-3	-2	0	-2	-1
	C	1st		-3	-2	-1	0	0	0
	C	2nd		-2	-1	-1	-1	-1	-1
	D	1st		-2	-1	-2	3	0	0
	D	2nd		-3	-2	-2	0	0	-1
	E	1st		-2	-2	-2	-3	-1	1
	E	2nd		-2	-2	-2	1	-1	1
	F	1st		-3	-3	-2	-1	1	-2
	F	2nd		-2	-2	-1	0	2	1

## Sheet: CL in Main experiment
		1st	Natural angular frequency number is	1	2	3	4	5	6
	Participants	2nd	Natural angular frequency =	72	36	18	9	4	2	[rad/s]
	A	1st		-3	-1	0	1	0	1
	A	2nd		-1	-1	0	0	0	1
	B	1st		-3	-3	-1	-1	1	-2
	B	2nd		-3	-3	-2	-1	-3	0
	C	1st		-3	-2	-2	1	-1	-1
	C	2nd		-3	-2	-2	-2	-1	-2
	D	1st		-3	-3	-2	1	-1	-2
	D	2nd		-3	-3	-2	-1	-1	-2
	E	1st		-3	-2	-3	-2	-2	0
	E	2nd		-2	-3	-3	0	0	1
	F	1st		-3	-3	-2	-2	0	-2
	F	2nd		-3	-2	-1	0	1	0
